# Supplementary material for: Characterization of the microbiome and polyphenolic compounds in the medicinal plant Dracocephalum tanguticum
Source: PeerJ. 2026 Jul 29;14:e21626. doi: 10.7717/peerj.21626 (PMC13428542; doi:10.7717/peerj.21626)
Supplement: Supplemental Information 1 [file peerj-14-21626-s001.xls]

## Sheet: Table S1 Standard information
Number	Name	Formula	Internal number	Molecular weight	Manufacturers	Product code	Purity	Q1	Q3	RT	Ion mode
1	(-)-Catechin 3-O-gallate	C22H18O10	LM-flavones-01	442.09	Shanghai yuanye Bio-Technology Co., Ltd	B20350-10mg	HPLC,≥98%	441.2	168.8	4.7	NEG
2	(-)-Epicatechin 3-O-gallate	C22H18O10	LM-flavones-02	442.09	Shanghai yuanye Bio-Technology Co., Ltd	B20103-20mg	HPLC,≥98%	441.2	169.3	4.7	NEG
3	(-)-Epigallocatechin	C15H14O7	LM-flavones-03	306.074	Shanghai yuanye Bio-Technology Co., Ltd	B20105-20mg	HPLC,≥98%	305	124.9	3.4	NEG
4	(-)-Gallocatechin gallate	C22H18O11	LM-flavones-04	458.085	Shanghai yuanye Bio-Technology Co., Ltd	B20850-20mg	HPLC,≥98%	457.1	169.1	4.2	NEG
5	(+/-)Catechin	C15H14O6	LM-flavones-05	290.079	Shanghai yuanye Bio-Technology Co., Ltd	B21722-100mg	HPLC,≥98%	288.9	123.1	3.6	NEG
6	(±)-Gallocatechin	C15H14O7	LM-flavones-06	306.074	Shanghai yuanye Bio-Technology Co., Ltd	B20849-20mg	HPLC,≥98%	307	139.3	2.95	POS
7	(2S)-Liquiritigenin	C15H12O4	LM-flavones-07	256.074	Shanghai yuanye Bio-Technology Co., Ltd	B20416-20mg	HPLC,≥98%	255.1	134.9	6.9	NEG
8	(S)-Pinocembrin	C15H12O4	LM-flavones-08	256.074	Shanghai yuanye Bio-Technology Co., Ltd	B20977-20mg	HPLC,≥98%	255.1	171	13.2	NEG
9	1,5-Dicaffeoylquinic acid	C25H24O12	LM-flavones-09	516.127	Shanghai yuanye Bio-Technology Co., Ltd	B21737-20mg	HPLC,≥99%	515.1	353	4.1	NEG
10	2,4-Dihydroxybenzoic acid	C7H6O4	LM-flavones-10	154.027	Shanghai yuanye Bio-Technology Co., Ltd	S30116-25g	HPLC,≥98%	152.9	109	4.2	NEG
11	2,6-Dihydroxybenzoic acid	C7H6O4	LM-flavones-11	154.027	Shanghai yuanye Bio-Technology Co., Ltd	S45675-25g	HPLC,≥98%	152.9	135	4.97	NEG
12	3,3',4'5-Tetrahydroxystilbene	C14H12O4	LM-flavones-12	244.074	Shanghai yuanye Bio-Technology Co., Ltd	B20051-20mg	HPLC,≥98%	243.1	159.1	5.2	NEG
13	3,4-Dihydro-2H-1-benzopyran-2-one	C9H8O2	LM-flavones-13	148.052	Shanghai yuanye Bio-Technology Co., Ltd	B20369-20mg	HPLC,≥98%	165	105.9	5.3	NEG
14	3,4-Dihydroxybenzaldehyde	C7H6O3	LM-flavones-14	138.032	Shanghai yuanye Bio-Technology Co., Ltd	B21613-20mg	HPLC,≥98%	137.1	107.9	3.7	NEG
15	3-Hydroxybenzaldehyde	C7H6O2	LM-flavones-15	122.037	Shanghai yuanye Bio-Technology Co., Ltd	S30205-25g	HPLC,≥95%	120.9	93.2	4.7	NEG
16	3-Hydroxyflavone	C15H10O3	LM-flavones-16	238.063	Shanghai yuanye Bio-Technology Co., Ltd	B29233-100mg	HPLC,≥98%	239	165.2	13.7	POS
17	4',7-Di-O-methylnaringenin	C17H16O5	LM-flavones-17	300.1	Shanghai yuanye Bio-Technology Co., Ltd	B30817-5mg	HPLC,≥98%	301	167.1	13.9	POS
18	4-Coumaryl alcohol	C9H10O2	LM-flavones-18	150.068	Shanghai yuanye Bio-Technology Co., Ltd	B25346-250mg	HPLC,≥99%	161	117	6	NEG
19	4-Hydroxybenzoic acid	C7H6O3	LM-flavones-19	138.032	Shanghai yuanye Bio-Technology Co., Ltd	B20328-100mg	HPLC,≥98%	136.9	93	3.7	NEG
20	4-Hydroxycinnamic acid	C9H8O3	LM-flavones-20	164.047	Shanghai yuanye Bio-Technology Co., Ltd	B20335-20mg	HPLC,≥98%	163	119.1	4.6	NEG
21	4-Methylumbelliferone	C10H8O3	LM-flavones-21	176.047	Shanghai yuanye Bio-Technology Co., Ltd	B21816-20mg	HPLC,≥98%	177	77	5.83	POS
22	6-Hydroxydaidzein	C15H10O5	LM-flavones-22	270.053	Shanghai yuanye Bio-Technology Co., Ltd	B29060-5mg	HPLC,≥98%	269	240.2	5.8	NEG
23	6-Methoxyflavone	C16H12O3	LM-flavones-23	252.079	Shanghai yuanye Bio-Technology Co., Ltd	B29108-100mg	HPLC,≥99.5%	253	210	13.61	POS
24	6-Methylcoumarin	C10H8O2	LM-flavones-24	160.052	Shanghai yuanye Bio-Technology Co., Ltd	B28303-20mg	HPLC,≥98%	161.1	105.1	8.98	POS
25	Acetovanillone	C9H10O3	LM-flavones-25	166.063	Shanghai yuanye Bio-Technology Co., Ltd	B21362-20mg	HPLC,≥98%	167	43	5.05	POS
26	Aesculetin	C9H6O4	LM-flavones-26	178.027	Shanghai yuanye Bio-Technology Co., Ltd	B20991-20mg	HPLC,≥98%	177	105.1	4	NEG
27	Aesculin	C15H16O9	LM-flavones-27	340.079	Shanghai yuanye Bio-Technology Co., Ltd	B20989-20mg	HPLC,≥98%	341.1	179.1	3.34	POS
28	Afzelin	C21H20O10	LM-flavones-28	432.106	Shanghai yuanye Bio-Technology Co., Ltd	B30002-5mg	HPLC,≥98%	431.1	285	5.9	NEG
29	Amentoflavone	C30H18O10	LM-flavones-29	538.09	Shanghai yuanye Bio-Technology Co., Ltd	B21229-20mg	HPLC,≥98%	537.2	375	10.9	NEG
30	Apigenin	C15H10O5	LM-flavones-30	270.053	Shanghai yuanye Bio-Technology Co., Ltd	B20981-20mg	HPLC,≥98%	269	150.9	8.7	NEG
31	Apigenin 4'-O-rhamnoside	C21H20O9	LM-flavones-31	416.111	Shanghai yuanye Bio-Technology Co., Ltd	B31187-5mg	HPLC,≥98%	415.2	268.1	7.1	NEG
32	Apiin	C26H28O14	LM-flavones-32	564.148	Shanghai yuanye Bio-Technology Co., Ltd	YY91360-10mg	HPLC,≥98%	563.1	269	5	NEG
33	Aromadendrin	C15H12O6	LM-flavones-33	288.063	Shanghai yuanye Bio-Technology Co., Ltd	B30388-5mg	HPLC,≥98%	286.9	125	5.9	NEG
34	Astragalin	C21H20O11	LM-flavones-34	448.101	Shanghai yuanye Bio-Technology Co., Ltd	B21704-20mg	HPLC,≥98%	447.2	284.3	5.1	NEG
35	Avicularin	C20H18O11	LM-flavones-35	434.085	Shanghai yuanye Bio-Technology Co., Ltd	B20100-20mg	HPLC,≥98%	433.1	300	5.1	NEG
36	Baicalein	C15H10O5	LM-flavones-36	270.053	Shanghai yuanye Bio-Technology Co., Ltd	B20571-20mg	HPLC,≥98%	269	195.2	9.7	NEG
37	Biochanin A	C16H12O5	LM-flavones-37	284.068	Shanghai yuanye Bio-Technology Co., Ltd	B21589-20mg	HPLC,≥98%	283.1	266.9	13.4	NEG
38	Butein	C15H12O5	LM-flavones-38	272.068	Shanghai yuanye Bio-Technology Co., Ltd	B30481-5mg	HPLC,≥98%	271	135.1	8.4	NEG
39	Caffeic acid	C9H8O4	LM-flavones-39	180.042	Shanghai yuanye Bio-Technology Co., Ltd	B20660-20mg	HPLC,≥98%	179	135	4	NEG
40	Caftaric acid	C13H12O9	LM-flavones-40	312.048	Shanghai yuanye Bio-Technology Co., Ltd	B20271-20mg	HPLC,≥98%	310.9	148.9	3.5	NEG
41	Calycosin	C16H12O5	LM-flavones-41	284.068	Shanghai yuanye Bio-Technology Co., Ltd	B20846-20mg	HPLC,≥98%	285	213.2	7.34	POS
42	Chlorogenic acid	C16H18O9	LM-flavones-42	354.095	Shanghai yuanye Bio-Technology Co., Ltd	B20782-20mg	HPLC,≥98%	353.2	190.9	3.6	NEG
43	Chrysin	C15H10O4	LM-flavones-43	254.058	Shanghai yuanye Bio-Technology Co., Ltd	B20063-20mg	HPLC,≥98%	253	143	12.9	NEG
44	Coniferaldehyde	C10H10O3	LM-flavones-44	178.063	Shanghai yuanye Bio-Technology Co., Ltd	B21208-20mg	HPLC,≥98%	179	147.2	5.77	POS
45	Cosmosiin	C21H20O10	LM-flavones-45	432.106	Shanghai yuanye Bio-Technology Co., Ltd	B20984-5mg	HPLC,≥98%	431.2	268	5.3	NEG
46	Cryptochlorogenic acid	C16H18O9	LM-flavones-46	354.095	Shanghai yuanye Bio-Technology Co., Ltd	B21587-20mg	HPLC,≥98%	353.1	172.9	3.6	NEG
47	Cucurbitacin I	C30H42O7	LM-flavones-47	514.293	Shanghai yuanye Bio-Technology Co., Ltd	B29091-5mg	HPLC,≥98%	497.2	479.3	11.39	POS
48	Cyanidin 3-O-rutinoside chloride	C27H31ClO15	LM-flavones-48	630.135	Shanghai yuanye Bio-Technology Co., Ltd	B50253-10mg	HPLC,≥95%	595.1	287.2	3.43	POS
49	Cyanin chloride	C27H31ClO16	LM-flavones-49	646.13	Shanghai yuanye Bio-Technology Co., Ltd	B50256-5mg	HPLC,≥95%	611.1	287.1	2.94	POS
50	Daidzein	C15H10O4	LM-flavones-50	254.058	Shanghai yuanye Bio-Technology Co., Ltd	B20227-20mg	HPLC,≥98%	254.9	199	6.69	POS
51	Daidzin	C21H20O9	LM-flavones-51	416.111	Shanghai yuanye Bio-Technology Co., Ltd	B20226-20mg	HPLC,≥98%	417.2	255.2	4.27	POS
52	Daphnetin	C9H6O4	LM-flavones-52	178.027	Shanghai yuanye Bio-Technology Co., Ltd	B21084-20mg	HPLC,≥98%	176.9	120.8	4	NEG
53	Delphinidin 3-glucoside	C21H21O12	LM-flavones-53	465.103	Shanghai yuanye Bio-Technology Co., Ltd	B50199-5mg	HPLC,≥95%	465.2	303.1	3.17	POS
54	Diosmin	C28H32O15	LM-flavones-54	608.174	Shanghai yuanye Bio-Technology Co., Ltd	B20287-20mg	HPLC,≥95%	607.2	298.9	5.2	NEG
55	Ellagic acid	C14H6O8	LM-flavones-55	302.006	Shanghai yuanye Bio-Technology Co., Ltd	B21073-20mg	HPLC,≥98%	300.8	283.9	4.7	NEG
56	Epicatechin	C15H14O6	LM-flavones-56	290.079	Shanghai yuanye Bio-Technology Co., Ltd	B20102-20mg	HPLC,≥98%	288.8	123	4	NEG
57	Epigallocatechin gallate	C22H18O11	LM-flavones-57	458.085	Shanghai yuanye Bio-Technology Co., Ltd	B20106-20mg	HPLC,≥98%	457.1	169	4.1	NEG
58	Eriodictyol	C15H12O6	LM-flavones-58	288.063	Shanghai yuanye Bio-Technology Co., Ltd	B21160-20mg	HPLC,≥98%	286.9	135	7	NEG
59	Ferulic acid	C10H10O4	LM-flavones-59	194.058	Shanghai yuanye Bio-Technology Co., Ltd	B20007-20mg	HPLC,≥98%	192.8	134.1	4.9	NEG
60	Formononetin	C16H12O4	LM-flavones-60	268.074	Shanghai yuanye Bio-Technology Co., Ltd	B20836-20mg	HPLC,≥98%	267.1	252	10.7	NEG
61	Fraxetin	C10H8O5	LM-flavones-61	208.037	Shanghai yuanye Bio-Technology Co., Ltd	B20990-20mg	HPLC,≥98%	209.1	193.9	4.32	POS
62	Fraxin	C16H18O10	LM-flavones-62	370.09	Shanghai yuanye Bio-Technology Co., Ltd	B20988-20mg	HPLC,≥98%	369.1	207.3	3.8	NEG
63	Galangin	C15H10O5	LM-flavones-63	270.053	Shanghai yuanye Bio-Technology Co., Ltd	B20430-20mg	HPLC,≥98%	268.9	170.9	13.3	NEG
64	Gallic acid	C7H6O5	LM-flavones-64	170.022	Shanghai yuanye Bio-Technology Co., Ltd	B20851-20mg	HPLC,≥98%	168.9	125.2	2.4	NEG
65	Genistein	C15H10O5	LM-flavones-65	270.053	Shanghai yuanye Bio-Technology Co., Ltd	B21039-20mg	HPLC,≥98%	271.1	197.1	8.7	POS
66	Gentisic acid	C7H6O4	LM-flavones-66	154.027	Shanghai yuanye Bio-Technology Co., Ltd	B20765-20mg	HPLC,≥98%	153	108.8	3.8	NEG
67	Glycitein	C16H12O5	LM-flavones-67	284.068	Shanghai yuanye Bio-Technology Co., Ltd	B20555-20mg	HPLC,≥98%	283.1	268	7.1	NEG
68	Hesperetin	C16H14O6	LM-flavones-68	302.079	Shanghai yuanye Bio-Technology Co., Ltd	B20184-20mg	HPLC,≥98%	303	153.1	9.27	POS
69	Hesperidin	C28H34O15	LM-flavones-69	610.19	Shanghai yuanye Bio-Technology Co., Ltd	B20182-20mg	HPLC,≥98%	609.2	301.1	5.3	NEG
70	Isoliquiritigenin	C15H12O4	LM-flavones-70	256.074	Shanghai yuanye Bio-Technology Co., Ltd	B21525-20mg	HPLC,≥98%	255.2	119	10.3	NEG
71	Isoorientin	C21H20O11	LM-flavones-71	448.101	Shanghai yuanye Bio-Technology Co., Ltd	B21528-20mg	HPLC,≥98%	447.2	356.8	4.2	NEG
72	Isorhamnetin	C16H12O7	LM-flavones-72	316.058	Shanghai yuanye Bio-Technology Co., Ltd	B21554-20mg	HPLC,≥98%	314.8	299.9	9.4	NEG
73	Isorhamnetin-3-O-glucoside	C22H22O12	LM-flavones-73	478.111	Shanghai yuanye Bio-Technology Co., Ltd	B21556-10mg	HPLC,≥98%	477.2	313.8	5.2	NEG
74	Isosakuranetin	C16H14O5	LM-flavones-74	286.084	Shanghai yuanye Bio-Technology Co., Ltd	B21567-5mg	HPLC,≥98%	285.1	165.1	13	NEG
75	Jaceosidin	C17H14O7	LM-flavones-75	330.074	Shanghai yuanye Bio-Technology Co., Ltd	B21708-20mg	HPLC,≥98%	329	314	9.6	NEG
76	Kaempferol	C15H10O6	LM-flavones-76	286.048	Shanghai yuanye Bio-Technology Co., Ltd	B21126-20mg	HPLC,≥98%	284.9	229	9	NEG
77	Lcariin	C33H40O15	LM-flavones-77	676.237	Shanghai yuanye Bio-Technology Co., Ltd	B21576-20mg	HPLC,≥98%	675.3	513	7.8	NEG
78	Limonin	C26H30O8	LM-flavones-78	470.194	Shanghai yuanye Bio-Technology Co., Ltd	B20911-20mg	HPLC,≥98%	469.2	229.1	12.1	NEG
79	Luteolin	C15H10O6	LM-flavones-79	286.048	Shanghai yuanye Bio-Technology Co., Ltd	B20888-20mg	HPLC,≥98%	285	133	7.2	NEG
80	Malvin	C29H35O17	LM-flavones-80	655.187	Shanghai yuanye Bio-Technology Co., Ltd	B29320-10mg	HPLC,≥95%	655.1	331	3.27	POS
81	m-Coumaric acid	C9H8O3	LM-flavones-81	164.047	Shanghai yuanye Bio-Technology Co., Ltd	B27027-100mg	HPLC,≥98%	163.1	119.1	5.1	NEG
82	Methyl gallate	C8H8O5	LM-flavones-82	184.037	Shanghai yuanye Bio-Technology Co., Ltd	B20853-20mg	HPLC,≥98%	183.1	124	3.8	NEG
83	Morin	C15H10O7	LM-flavones-83	302.043	Shanghai yuanye Bio-Technology Co., Ltd	B21110-20mg	HPLC,≥98%	301.1	150.9	7.2	NEG
84	Myricetin	C15H10O8	LM-flavones-84	318.038	Shanghai yuanye Bio-Technology Co., Ltd	B21458-20mg	HPLC,≥98%	317	151	5.7	NEG
85	Myricetin 3-galactoside	C21H20O13	LM-flavones-85	480.09	Shanghai yuanye Bio-Technology Co., Ltd	B30932-5mg	HPLC,≥98%	481	318.9	4.27	POS
86	Myricitrin	C21H20O12	LM-flavones-86	464.095	Shanghai yuanye Bio-Technology Co., Ltd	B21457-20mg	HPLC,≥98%	463	316.3	4.6	NEG
87	Narcissin	C28H32O16	LM-flavones-87	624.169	Shanghai yuanye Bio-Technology Co., Ltd	B21194-20mg	HPLC,≥98%	623.1	315.2	4.9	NEG
88	Naringenin	C15H12O5	LM-flavones-88	272.068	Shanghai yuanye Bio-Technology Co., Ltd	B21596-20mg	HPLC,≥98%	270.8	150.7	8.6	NEG
89	Naringin	C27H32O14	LM-flavones-89	580.179	Shanghai yuanye Bio-Technology Co., Ltd	B21594-20mg	HPLC,≥98%	579.2	271.2	5.1	NEG
90	Nicotiflorin	C27H30O15	LM-flavones-90	594.158	Shanghai yuanye Bio-Technology Co., Ltd	B21133-20mg	HPLC,≥98%	593.2	285.1	4.8	NEG
91	Nobiletin	C21H22O8	LM-flavones-91	402.131	Shanghai yuanye Bio-Technology Co., Ltd	B20199-20mg	HPLC,≥98%	403.3	373.1	13.24	POS
92	Ononin	C22H22O9	LM-flavones-92	430.126	Shanghai yuanye Bio-Technology Co., Ltd	B20214-20mg	HPLC,≥98%	431.1	269.1	6.19	POS
93	Orientin	C21H20O11	LM-flavones-93	448.101	Shanghai yuanye Bio-Technology Co., Ltd	B20509-20mg	HPLC,≥98%	447.2	327.3	4.3	NEG
95	Pelargonidin-3-glucoside	C21H21ClO10	LM-flavones-95	468.082	Shanghai yuanye Bio-Technology Co., Ltd	B50798-5mg	HPLC,≥95%	432.9	271	3.62	POS
96	Perillyl Alcohol	C10H16O	LM-flavones-96	152.12	Shanghai yuanye Bio-Technology Co., Ltd	B21698-20mg	HPLC,≥98%	151.1	135.9	4.7	NEG
97	Phloretin	C15H14O5	LM-flavones-97	274.084	Shanghai yuanye Bio-Technology Co., Ltd	B20450-20mg	HPLC,≥98%	273	167.2	8.6	NEG
98	Phlorizin	C21H24O10	LM-flavones-98	436.137	Shanghai yuanye Bio-Technology Co., Ltd	B20449-20mg	HPLC,≥98%	435.2	273	5.7	NEG
99	Proanthocyanidin A2	C30H24O12	LM-flavones-99	576.127	Shanghai yuanye Bio-Technology Co., Ltd	B50711-5mg	HPLC,≥98%	575.1	285.1	4.8	NEG
100	Procyanidin B1	C30H26O12	LM-flavones-100	578.142	Shanghai yuanye Bio-Technology Co., Ltd	B21616-20mg	HPLC,≥95%	577.2	289.1	3.3	NEG
101	Procyanidin B2	C30H26O12	LM-flavones-101	578.142	Shanghai yuanye Bio-Technology Co., Ltd	B21617-20mg	HPLC,≥98%	577.2	289	3.7	NEG
102	Procyanidin B3	C30H26O12	LM-flavones-102	578.142	Shanghai yuanye Bio-Technology Co., Ltd	B50686-5mg	HPLC,≥98%	577.2	407.1	3.5	NEG
103	Protocatechuic acid	C7H6O4	LM-flavones-103	154.027	Shanghai yuanye Bio-Technology Co., Ltd	B21614-20mg	HPLC,≥98%	152.9	108.9	3.1	NEG
104	Prunin	C21H22O10	LM-flavones-104	434.121	Shanghai yuanye Bio-Technology Co., Ltd	B30454-5mg	HPLC,≥98%	433.2	271.1	5.3	NEG
105	Psoralen	C11H6O3	LM-flavones-105	186.032	Shanghai yuanye Bio-Technology Co., Ltd	B20123-20mg	HPLC,≥98%	187	131	8.68	POS
106	Pterostilbene	C16H16O3	LM-flavones-106	256.11	Shanghai yuanye Bio-Technology Co., Ltd	B21702-20mg	HPLC,≥98%	255.2	240.3	13.6	NEG
107	Quercetin	C15H10O7	LM-flavones-107	302.043	Shanghai yuanye Bio-Technology Co., Ltd	B20527-20mg	HPLC≥98%	301.1	150.8	7.2	NEG
108	Quercetin 3-galactoside	C21H20O12	LM-flavones-108	464.095	Shanghai yuanye Bio-Technology Co., Ltd	B20631-20mg	HPLC,≥98%	463	301	4.6	NEG
109	Quercetin 3-O-glucuronide	C21H18O13	LM-flavones-109	478.075	Shanghai yuanye Bio-Technology Co., Ltd	B50276-5mg	HPLC,≥95%	477	301	4.7	NEG
110	Quercitrin	C21H20O11	LM-flavones-110	448.101	Shanghai yuanye Bio-Technology Co., Ltd	B20526-20mg	HPLC,≥98%	447.1	300	5.2	NEG
111	Resveratrol	C14H12O3	LM-flavones-111	228.079	Shanghai yuanye Bio-Technology Co., Ltd	B20044-20mg	HPLC,≥98%	227	185	6.3	NEG
112	Rhamnetin	C16H12O7	LM-flavones-112	316.058	Shanghai yuanye Bio-Technology Co., Ltd	B50345-5mg	HPLC,≥98%	315.1	165.1	11.2	NEG
113	Rutin	C27H30O16	LM-flavones-113	610.153	Shanghai yuanye Bio-Technology Co., Ltd	B20771-20mg	HPLC,≥98%	609.1	300.2	4.5	NEG
114	Sakuranetin	C16H14O5	LM-flavones-114	286.084	Shanghai yuanye Bio-Technology Co., Ltd	B30452-5mg	HPLC,≥98%	285	165	13	NEG
115	Salicin	C13H18O7	LM-flavones-115	286.105	Shanghai yuanye Bio-Technology Co., Ltd	B21196-20mg	HPLC,≥98%	330.9	123	3.2	NEG
116	Salicylic acid	C7H6O3	LM-flavones-116	138.032	Shanghai yuanye Bio-Technology Co., Ltd	B21197-20mg	HPLC,≥98%	136.9	93.1	6.1	NEG
117	Scopoletin	C10H8O4	LM-flavones-117	192.042	Shanghai yuanye Bio-Technology Co., Ltd	B20309-20mg	HPLC,≥99%	193	133	4.98	POS
118	Sinapaldehyde	C11H12O4	LM-flavones-118	208.074	Shanghai yuanye Bio-Technology Co., Ltd	B50934-5mg	HPLC,≥95%	207	134	7.8	NEG
119	Sinapic acid	C11H12O	LM-flavones-119	224.068	Shanghai yuanye Bio-Technology Co., Ltd	B25310-20mg	HPLC,≥98%	223	208	4.9	NEG
120	Syringaldehyde	C9H10O4	LM-flavones-120	182.058	Shanghai yuanye Bio-Technology Co., Ltd	B20302-20mg	HPLC,≥98%	183.1	123.3	4.89	POS
121	Syringic acid	C9H10O5	LM-flavones-121	198.053	Shanghai yuanye Bio-Technology Co., Ltd	B20304-20mg	HPLC,≥99%	199	140.2	4.16	POS
122	Taxifolin	C15H12O7	LM-flavones-122	304.058	Shanghai yuanye Bio-Technology Co., Ltd	B20539-20mg	HPLC,≥98%	303	125	5	NEG
123	trans-3,3',4',5,5',7-Hexahydroxyflavanone	C15H12O8	LM-flavones-123	320.053	Shanghai yuanye Bio-Technology Co., Ltd	B20372-20mg	HPLC,≥98%	319.2	193.2	4.2	NEG
124	trans-Cinnamic acid	C9H8O2	LM-flavones-124	148.052	Shanghai yuanye Bio-Technology Co., Ltd	B21082-20mg	HPLC,≥98%	149	103	7.71	POS
125	trans-Piceid	C20H22O8	LM-flavones-125	390.131	Shanghai yuanye Bio-Technology Co., Ltd	B20533-20mg	HPLC,≥98%	389.1	227.1	4.6	NEG
126	Trilobatin	C21H24O10	LM-flavones-126	436.137	Shanghai yuanye Bio-Technology Co., Ltd	B30974-5mg	HPLC,≥98%	435.1	273.2	6.2	NEG
127	Umbelliferone	C9H6O3	LM-flavones-127	162.032	Shanghai yuanye Bio-Technology Co., Ltd	B21854-20mg	HPLC,≥98%	162.8	107	4.94	POS
128	Vanillic acid	C8H8O4	LM-flavones-128	168.042	Shanghai yuanye Bio-Technology Co., Ltd	B21361-100mg	HPLC,≥97%	166.9	107.9	4.1	NEG
129	Vanillin	C8H8O3	LM-flavones-129	152.047	Shanghai yuanye Bio-Technology Co., Ltd	B21366-20mg	HPLC,≥98%	153	93.1	4.74	POS
130	Vitexin	C21H20O10	LM-flavones-130	432.106	Shanghai yuanye Bio-Technology Co., Ltd	B20875-20mg	HPLC,≥98%	431.2	310.8	4.6	NEG
